# Supplementary material for: Appropriate scaling approach for evaluating peak VO2 development in Southern Chinese 8 to 16 years old
Source: PLoS One. 2019 Mar 12;14(3):e0213674. doi: 10.1371/journal.pone.0213674 (PMC6413916; doi:10.1371/journal.pone.0213674)
Supplement: S1 File — (XLSX) [file pone.0213674.s003.xlsx]

## Sheet: 工作表1
Please input the required data in the yellow boxes for the calculation of peak VO2 z score						young boy		old boy		young girl		old girl
					predicted mean	(Constant)	-608.264	(Constant)	-1300.03	(Constant)	-57.8254	(Constant)	346.683
Sex (1 for male and 2 for female)	1					Weight (kg)	15.6506	Weight (kg)	24.4176	Weight (kg)	15.0419	Weight (kg)	29.6688
Age (year)	16					Height (cm)	10.4542	height_square	0.0570979	height_square	0.0428822
Height (cm)	170							age (year)	59.5334
Weight (kg)	56
Observed unscaled peak VO2 (ml/min)	2400				predicted SD	(Constant)	-287.994	(Constant)	-877.614	(Constant)	-172.058	(Constant)	-716.619
						Height (cm)	2.97871	Height (cm)	7.51181	age (year)	31.4107	Height (cm)	6.17464
Predicted mean	2670.02
Predicted SD	500.567
Z score	-0.539424
Percentile	0.294797
